# Supplementary material for: Verification of the Vitek Reveal System for Direct Antimicrobial Susceptibility Testing in Gram-Negative Positive Blood Cultures
Source: Antibiotics (Basel). 2024 Nov 7;13(11):1058. doi: 10.3390/antibiotics13111058 (PMC11590937; doi:10.3390/antibiotics13111058)
Supplement: Supplementary file 1 [file antibiotics-13-01058-s001.zip]

Archive with 1 entries (1 files):
- antibiotics-3285478-supplementary.pdf
